# Supplementary material for: Integrative analyses reveal the evolution of the Old World Swallowtail in the Palearctic
Source: PLoS One. 2026 Jul 8;21(7):e0343793. doi: 10.1371/journal.pone.0343793 (PMC13345299; doi:10.1371/journal.pone.0343793)
Supplement: S3 Fig — (ZIP) [file pone.0343793.s003.zip]

Archive with 494 entries (494 files):
- S3/RVcoll.11-H791 .jpeg
- S3/Rvcoll.12-M963 .jpeg
- S3/RVcoll.08-J361.jpg
- S3/DNAwth005-D copy.jpeg
- S3/RVcoll15H201 .jpeg
- S3/RVcoll16I684 .jpeg
- S3/AC-SP1639D copy.jpg
- S3/GCB05-D copy.jpg
- S3/EZ1197CNC.jpeg
- S3/AC-PQ020 copy.jpg
- S3/RVcoll07D803 .jpeg
- S3/RVcoll.LD-3078 .jpeg
- S3/RVcoll.12-O197 .jpeg
- S3/AC-SP1643D copy.jpg
- S3/PAP018.jpeg
- S3/606NK-DT21.jpeg
- S3/PAP063.jpeg
- S3/RVcoll.14-H384 .jpeg
- S3/RVcoll.14-O167-D.jpg
- S3/RVcoll.11-H628 .jpg
- S3/RVcoll.13-U519 .jpeg
- S3/PAP034.jpeg
- S3/15-C218.jpeg
- S3/RVcoll13S388 .jpeg
- S3/15-M986.jpeg
- S3/PAP022.jpeg
- S3/AC-SP1638V copy.jpg
- S3/DNAwth019-D copy.jpeg
- S3/RVcoll.11-H554 .jpeg
- S3/CCDB-24271-G02.jpeg
- S3/RVcoll.09-V419.jpeg
- S3/CCDB-24274-C07-V.jpeg
- S3/RVcoll.14-L054 .jpeg
- S3/PAP002.jpeg
- S3/GCB08-D copy.jpg
- S3/PAP055.jpeg
- S3/RVcoll.14-K030 .jpeg
- S3/DNAwth022-D copy.jpeg
- S3/NS_107.jpeg
- S3/LEP-SS-01029.jpg
- S3/RVcoll.14-J421 .jpeg
- S3/RVcoll.14-L131 .jpeg
- S3/RVcoll.14-O165-D.jpg
- S3/PAP043.jpeg
- S3/EZ0007CNC .jpeg
- S3/AC-VT012-V copy.jpg
- S3/EZ0006CNC .jpeg
- S3/PAP014.jpeg
- S3/RVcoll. 14-L182 .jpeg
- S3/RVcoll.12-P290 .jpeg
- S3/15-A507.jpeg
- S3/AC-SP1738-D copy.jpg
- S3/RVcoll.13-T773 .jpg
- S3/OCIC-PM2-V.jpeg
- S3/PAP080.jpeg
- S3/PAP038.jpeg
- S3/DNAcdb0031 copy.jpg
- S3/RVcoll.11-E121 .jpeg
- S3/LEP-SS-00929.jpg
- S3/DNAwth028-V copy.jpeg
- S3/CB0070-D.jpeg
- S3/RVcoll.12-O048 .jpeg
- S3/CCDB-30818-B11.jpeg
- S3/PAP096.jpeg
- S3/CCDB-30818-B10.jpeg
- S3/PAP097.jpeg
- S3/RVcoll.08-J830.jpg
- S3/AC-VT020-V copy.jpg
- S3/AC-VT017-V copy.jpg
- S3/AC-VT003 copy.jpg
- S3/AC-VT002 copy.jpg
- S3/GCB01-V copy.jpeg
- S3/DNAwth027-D copy.jpeg
- S3/RVcoll.08-M338.jpeg
- S3/RVcoll.11-D414 .jpeg
- S3/PAP039.jpeg
- S3/RVcoll.13-T642 .jpeg
- S3/DH010967.jpg
- S3/RVcoll.14-O165-V.jpg
- S3/RVcoll17A394.jpeg
- S3/DNAwth009-D copy.jpeg
- S3/NHMO-DAR-11929.jpg
- S3/PAP081.jpeg
- S3/DNAwth031-V copy.jpeg
- S3/OCIC-PM8-D.jpeg
- S3/RVcoll.LD-2673 .jpeg
- S3/PAP015.jpeg
- S3/DNAwth015-D copy.jpeg
- S3/AC-PQ008 copy.jpg
- S3/PAP107.jpeg
- S3/RVcoll.11-J350 .jpeg
- S3/PAP042.jpeg
- S3/AC-SP1651D copy.jpg
- S3/NS_106.jpeg
- S3/MM05450.jpeg
- S3/DNAwth003-V copy.jpeg
- S3/RVcoll.12-M286 .jpeg
- S3/14-U798.jpeg
- S3/TLMF Lep 19628 .jpg
- S3/RVcoll.10-C134 .jpeg
- S3/LEP-SS-00938.jpg
- S3/PAP003.jpeg
- S3/AC-VT018-D copy.jpg
- S3/DNAwth016-V copy.jpeg
- S3/PAP074.jpeg
- S3/EZ0010CNC .jpeg
- S3/EZ0011CNC .jpeg
- S3/PAP023.jpeg
- S3/11-H368.jpeg
- S3/RVcoll.09-X914.jpeg
- S3/PAP035.jpeg
- S3/GCB02-V copy.jpg
- S3/RVcoll.09-X895 .jpg
- S3/RVcoll.11-H629 .jpg
- S3/RVcoll.11-H279 .jpg
- S3/PAP062.jpeg
- S3/RVcoll.09-X932.jpg
- S3/12-R119.jpeg
- S3/606NK-DT20.jpeg
- S3/RVcoll.14-O167-V.jpg
- S3/CCDB-24271-E02.jpeg
- S3/RVcoll15I902 .jpeg
- S3/RVcoll.11-H630 .jpeg
- S3/RVcoll.14-J356 .jpeg
- S3/PAP019.jpeg
- S3/RVcoll.10-B602 .jpeg
- S3/DNAwth024-V copy.jpeg
- S3/PAP054b.jpeg
- S3/CCDB-24271-A05.jpeg
- S3/BC ZSM Lep 27060.jpg
- S3/15-A926.jpeg
- S3/AC-PQ002 copy.jpg
- S3/RVcoll.12-N337 .jpeg
- S3/AC-SP1632D copy.jpg
- S3/AC-SP1638D copy.jpg
- S3/AC-VT005 copy.jpg
- S3/PAP004.jpeg
- S3/DNAwth031-D copy.jpeg
- S3/DNAwth009-V copy.jpeg
- S3/Rvcoll.12-L899 .jpeg
- S3/RVcoll.14-O164-D.jpg
- S3/PAP053.jpeg
- S3/NS_101.jpeg
- S3/OCIC-PM8-V.jpeg
- S3/PAP100.jpeg
- S3/PAP045.jpeg
- S3/RVcoll.14-N657 .jpeg
- S3/DNAcdb0086 copy.jpg
- S3/PAP058XR.jpeg
- S3/LEP-SS-00141.jpg
- S3/DNAwth027-V copy.jpeg
- S3/GCB01-D copy.jpeg
- S3/RVcoll15J461 .jpeg
- S3/EZ1393CNC.jpeg
- S3/PAP012.jpeg
- S3/DNAwth003-D copy.jpeg
- S3/09BBELE-2648.jpeg
- S3/AC-SP1639V copy.jpg
- S3/GCB05-V copy.jpg
- S3/RVcoll.12-O049 .jpeg
- S3/PAP069.jpeg
- S3/AC-SP1643V copy.jpg
- S3/RVcoll.14-H617 .jpeg
- S3/RVcoll.11-H792 .jpeg
- S3/RVcoll17B815.jpeg
- S3/DNAwth015-V copy.jpeg
- S3/PAP028.jpeg
- S3/TLMF Lep 14174 .jpg
- S3/PAP090.jpeg
- S3/RVcoll.08-P267.jpg
- S3/PAP008.jpeg
- S3/RVcoll.14-I471 .jpeg
- S3/15-A537.jpeg
- S3/DNAcdb0056 copy.jpg
- S3/DNAwth016-D copy.jpeg
- S3/PAP049.jpeg
- S3/TLMF Lep 21125 .jpg
- S3/AC-SP1738-V copy.jpg
- S3/Rvcoll.12-L882 .jpeg
- S3/RVcoll.11-E122 .jpeg
- S3/LEP-SS-00142.jpg
- S3/PAP065.jpeg
- S3/RVcoll.14-A553 .jpg
- S3/14-N963.jpeg
- S3/BC ZSM Lep 21843.jpeg
- S3/RVcoll.14-F912 .jpeg
- S3/PAP032.jpeg
- S3/RVcoll.09-X938 .jpg
- S3/AC-VT012-D copy.jpg
- S3/PAP024.jpeg
- S3/PAP113-V (not the original specimen).jpg
- S3/DNAcdb0068 copy.jpg
- S3/DH000073.jpeg
- S3/DNAwth024-D copy.jpeg
- S3/PAP073.jpeg
- S3/GCB08-V copy.jpg
- S3/RVcoll.14-O166-D.jpg
- S3/PAP072.jpeg
- S3/RVcoll.11-H866 .jpeg
- S3/RVcoll.11-E119 .jpg
- S3/RVcoll.12-N402 .jpeg
- S3/BJUP589.jpeg
- S3/15-M997.jpeg
- S3/13-T686.jpeg
- S3/PAP025.jpeg
- S3/RVcoll.12-O397 .jpeg
- S3/16-A553.jpg
- S3/RVcoll19C231.jpeg
- S3/BIOUG36855-A10.jpeg
- S3/PAP033.jpeg
- S3/DNAwth005-V copy.jpeg
- S3/RVcoll.08-R265.jpg
- S3/766NK-2811.jpeg
- S3/AC-PQ026 copy.jpg
- S3/PAP064.jpeg
- S3/MM00727.jpeg
- S3/AC-SP1651V copy.jpg
- S3/RV-06-K527.jpeg
- S3/RVcoll.LD-2381 .jpeg
- S3/RVcoll.12-N336 .jpeg
- S3/RVcoll.11-D492 .jpeg
- S3/RVcoll.08-P251 .jpg
- S3/DNAwth019-V copy.jpeg
- S3/CSG21552 NE BC.jpg
- S3/LN-BD1337.jpeg
- S3/LOWA-NL-6.jpeg
- S3/PAP048.jpeg
- S3/AC-VT020-D copy.jpg
- S3/AC-VT017-D copy.jpg
- S3/RVcoll.14-O166-V.jpg
- S3/14-U815.jpeg
- S3/PAP009.jpeg
- S3/RVcoll.14-J357 .jpeg
- S3/RV-06-M955.jpeg
- S3/DNAwth022-V copy.jpeg
- S3/PAP091.jpeg
- S3/RVcoll17B906.jpeg
- S3/TLMF Lep 14175 .jpg
- S3/RVcoll15G486 .jpeg
- S3/PAP029.jpeg
- S3/Rvcoll.12-L879 .jpeg
- S3/BC ZSM Lep 72611.jpg
- S3/CCDB-24274-C07-D.jpeg
- S3/AC-SP1632V copy.jpg
- S3/RVcoll.14-O164-V.jpg
- S3/RVcoll.11-J917 .jpeg
- S3/TLMF Lep 09113 .jpeg
- S3/BC ZSM Lep 87277.jpg
- S3/EZ0001CNC .jpeg
- S3/PAP056XR.jpeg
- S3/BIOUG00716-A08.jpeg
- S3/PAP013.jpeg
- S3/GCB02-D copy.jpg
- S3/RV-08-A016.jpeg
- S3/OCIC-PM2-D.jpeg
- S3/DNAwth028-D copy.jpeg
- S3/PAP044.jpeg
- S3/AC-VT018-V copy.jpg
- S3/RVcoll.14-H959 .jpeg
- S3/RVcoll.11-E302 .jpg
- S3/PAP052.jpeg
- S3/CB0070-V.jpeg
- S3/RV-06-K638.jpeg
- S3/PAP005.jpeg
- S3/RV-07-D302.jpeg
- S3/PAP092.jpeg
- S3/DNAcdb0113 copy.jpg
- S3/AC-SP1654V copy.jpg
- S3/EZ0012CNC .jpeg
- S3/DNAwth025-V copy.jpeg
- S3/DNAcdb0089 copy.jpg
- S3/PAP106-D.jpg
- S3/RVcoll.09-X936 .jpg
- S3/RVcoll.08-H454.jpg
- S3/RVcoll.14-L138 .jpeg
- S3/CB0071-D.jpeg
- S3/BJUP590.jpeg
- S3/PAP084.jpeg
- S3/AC-VT016-V copy.jpg
- S3/PAP010.jpeg
- S3/RVcoll.11-H602 .jpeg
- S3/RVcoll16J251 .jpeg
- S3/RVcoll.12-L763 .jpeg
- S3/766NK-BB814.jpeg
- S3/DNAcdb0025 copy.jpg
- S3/DNAcdb0024 copy.jpg
- S3/NS_103.jpeg
- S3/DNAwth017-V copy.jpeg
- S3/RVcoll.08-J745.jpeg
- S3/AC-PQ001 copy.jpg
- S3/RVcoll.12-Q338 .jpg
- S3/BC ZSM Lep 30335.jpeg
- S3/15-A539.jpeg
- S3/EZ1199CNC.jpeg
- S3/RVcoll.08-H555.jpeg
- S3/ZMBSU-02123-D.jpeg
- S3/PAP006.jpeg
- S3/LEP-SS-00983.jpg
- S3/LEP-SS-00981.jpg
- S3/AC-SP1798D copy.jpg
[truncated: 194 more entries]
